# Supplementary material for: Cytosolic HMGB1 Mediates LPS-Induced Autophagy in Microglia by Interacting with NOD2 and Suppresses Its Proinflammatory Function
Source: Cells. 2022 Aug 4;11(15):2410. doi: 10.3390/cells11152410 (PMC9368039; doi:10.3390/cells11152410)
Supplement: Supplementary file 1 [file cells-11-02410-s001.zip]

Archive with 1 entries (1 files):
- cells-1807154-supplementary.pdf
